# Supplementary material for: Frequent Beneficial Mutations during Single-Colony Serial Transfer of Streptococcus pneumoniae
Source: PLoS Genet. 2011 Aug 18;7(8):e1002232. doi: 10.1371/journal.pgen.1002232 (PMC3158050; doi:10.1371/journal.pgen.1002232)
Supplement: Text S1 — Algorithms for semi-deterministic and stochastic models. Python 2.6.4 code for the semi-deterministic and stochastic models is provided as a supplemental text file. (TXT) [file pgen.1002232.s004.txt]

#Python version 2.6.4 code for semi-deterministic colony simulation

import math
import random
import csv
import time

#module to first calculate distributon of fitness in post-selection colony
#   and then to randomly pick from this distribtion to simulate single-colony 
#   serial passage of given number of lineages for given number of passages
def simlineages(sscalepar,sbenmax,sstep,muben,mudel,sdel,pregen,selgen,picks,lineages,statmutfactor):
    totpop = float(1)
    sprior = float(0)
    cdfprior = float(0)
    sbendistribution = []
    #calculate exponential distribution of fitness values for new beneficial mutations over the range from 1 to sbenmax
    #first fitness class corresponds to exactly s=0 or fitness=1 and has frequency of zero in distribution of beneficial mutations
    #subsequent fitness classes correspond to intervals with width sstep an centered on smid
    for i in range(0,int(sbenmax/sstep)+1):
        s = float(i)*sstep
        cdf = 1 - math.exp(-(s/sscalepar))
        smid = (s+sprior)/2 # midpoint for selection coefficient interval from s-1 to s
        deltacdf = cdf - cdfprior # area of cdf over interval s-1 to s
        fitness = 1 + smid # average fitness over interval s-1 to s (i.e., add 1 to selection coefficient)
        sprior = s
        cdfprior = cdf
        sbendistribution.append([smid,deltacdf])
    slen = len(sbendistribution) + 1 # number of fitness classes (+1 for deleterious mutation class)
    fitclasslist = []
    fitclasslist.append(1-sdel)
    for i in range(0,len(sbendistribution)):
        fitclasslist.append(sbendistribution[i][0]+1)
    genpop = [] #list of popsizes lists for each generation
    popsizes = [] #list of sizes of population in each fitness class interval
    popsizes.append([1-sdel,float(0)]) #initialize starting population zero individuals with deleterious mutations
    for i in range(0,slen-1): #initialize remaining starting popultion with all individuals at fitness=1
        if i==0:
            popsizes.append([sbendistribution[i][0]+1,totpop])
        else:
            popsizes.append([sbendistribution[i][0]+1,float(0)])
    genpop.append([0,popsizes]) #writes population size list for gen=0(before even pre-selection mutation)
    popsizes = []
    averagefitness = []
    totpopsize = []
    for gen in range(0,selgen):
        sumfit = float(0)
        sumpop = float(0)
        maxi = 0
        cumulativepop = float(0)
        for i in range(0,slen):
            sumfit = sumfit + (genpop[gen][1][i][0]*genpop[gen][1][i][1])
            sumpop = sumpop + (genpop[gen][1][i][1])
        averagefitness.append(sumfit/sumpop) #current average fitness
        totpopsize.append(sumpop) #current total population size
        nlostmut = [] #list of number lost from each fitness class during a generation
        ngainbenmut = [] #list of number gained as a result of beneficial mutations by each fitness class during a generation
        ngaindelmut = [] #list of number gained as a result of deleterious mutations by each fitness class during a generation
        for i in range(0,slen):
            nlostmut.append(float(0))
            ngainbenmut.append(float(0))
            ngaindelmut.append(float(0))
        nsel = []
        for i in range(0,slen): ###calculate number lost each fitness class from fitness = 0 to maxi such that includes 99.999% of population
            cumulativepop = cumulativepop + genpop[gen][1][i][1]
            if (cumulativepop > 0.99999) and (maxi == 0):
                maxi = i + 1
            if (i < maxi) or maxi == 0:        
                if gen == 0:
                    nlostmut[i] = genpop[gen][1][i][1]*((muben*pregen)+(mudel*pregen)) #pregen=number of generations before onset of selection (condensed into a single model round)
                else:
                    nlostmut[i] = genpop[gen][1][i][1]*((muben*statmutfactor)+(mudel*statmutfactor)) #statmutfactor=ratio of mutation rate in stationary phase to exponential phase
        for i in range(0,slen): ###calculate number added to each fitness class by beneficial mutations
            if i < maxi:
                for j in range(0,slen-1): #sbendistribution has only slen-1 elements
                    n = float(0)
                    if gen == 0:
                        n = genpop[gen][1][i][1]*sbendistribution[j][1]*pregen*muben
                    else:
                        n = genpop[gen][1][i][1]*sbendistribution[j][1]*muben*statmutfactor
                    exactfit = genpop[gen][1][i][0]*(1+sbendistribution[j][0])
                    assignedfitclass = int(0)
                    for k in range(0,slen-1): #maps exact fitness of new beneficial mutants to fitness interval classes
                        if exactfit < fitclasslist[0]:
                            assignedfitclass = 0
                            break
                        if math.fabs(exactfit-(fitclasslist[k]))<=math.fabs(exactfit-(fitclasslist[k+1])):
                            assignedfitclass = k
                            break
                    if exactfit >= (fitclasslist[slen-1]):
                        assignedfitclass = slen-1
                    ngainbenmut[assignedfitclass] = ngainbenmut[assignedfitclass] + n
        for i in range(0,slen): #calculate number added to each fitness class by deleterious mutations in fitness = i class
            if i < maxi:
                n = float(0)
                if gen == 0:
                    n = genpop[gen][1][i][1]*pregen*mudel
                else:
                    n = genpop[gen][1][i][1]*mudel*statmutfactor
                exactfit = genpop[gen][1][i][0]*(1-sdel)
                assignedfitclass = int(0)
                for k in range(0,slen-1): #maps exact fitness of new deleterious mutants to fitness interval classes
                    if exactfit < fitclasslist[0]:
                        assignedfitclass = 0
                        break
                    if math.fabs(exactfit-(fitclasslist[k]))<=math.fabs(exactfit-(fitclasslist[k+1])):
                        assignedfitclass = k
                        break
                if exactfit >= (fitclasslist[slen-1]):
                    assignedfitclass = slen-1
                ngaindelmut[assignedfitclass] = ngaindelmut[assignedfitclass] + n            
        for i in range(0,slen): #calculate number gained/lost from each fitness class by selection
            nsel.append((genpop[gen][1][i][1]*((fitclasslist[i])/averagefitness[gen]))-genpop[gen][1][i][1])
        for i in range(0,slen): #calculate population sizes for each fitness class in next generation
            popsizes.append([fitclasslist[i],genpop[gen][1][i][1] + ngainbenmut[i] + ngaindelmut[i]+ nsel[i]- nlostmut[i]])
        genpop.append([gen,popsizes]) #writes population size list for subsequent generations
        # "generation" 0 = before pre-selection mutation (initial starting conditions)
        # "generation" 1 = after pre-selection mutation (condensing all actual generations of neutral mutation accumulation), but before any selection
        # "generation" 2 = after 1st generation of selection, with ongoing mutation
        popsizes = []
    endcolonyfitdist = [] #fitness distribution after single colony growth cycle
    endcolonyfitdist = genpop[selgen][1]
    cumulativeendcolonyfitdist = [] #cumulative fitness distribution after single colony growth cycle
    upperend = float(0)
    for i in range(0,slen):
        upperend = upperend + genpop[selgen][1][i][1]
        cumulativeendcolonyfitdist.append([genpop[selgen][1][i][0],upperend])

    random.seed()
    endserialfitnessdist = [] #fitness distribution after specified iterations of colony growth cycles
    endserialfitnessdist.append([(1-sdel)*(1-sdel)*(1-sdel)*(1-sdel)*(1-sdel),0])
    endserialfitnessdist.append([(1-sdel)*(1-sdel)*(1-sdel)*(1-sdel),0])
    endserialfitnessdist.append([(1-sdel)*(1-sdel)*(1-sdel),0])
    endserialfitnessdist.append([(1-sdel)*(1-sdel),0])
    for j in range(0,slen):
        endserialfitnessdist.append([cumulativeendcolonyfitdist[j][0],0])
    matchedpicks = int(0)
    for lin in range(0,lineages): #lineages=number of lineages to simulate for each parameter set
        tempfitness = float(1)
        for i in range(0,picks): #iterate given number of random fitness changes, picks=number of single-colony pick growth cycles per lineage
            randomnumber = random.random()
            for j in range(0,slen): #randomly draw the fitness change incurred during a given growth cycle
                if randomnumber < cumulativeendcolonyfitdist[j][1]:
                    tempfitness = tempfitness * cumulativeendcolonyfitdist[j][0]
                    break
            if randomnumber >= cumulativeendcolonyfitdist[slen-1][1]:
                tempfitness = tempfitness * cumulativeendcolonyfitdist[slen-1][0]
        if tempfitness <= endserialfitnessdist[0][0]: #map final fitness of colony to fitness interval classes and update count
            endserialfitnessdist[0][1] = endserialfitnessdist[0][1] + 1
            matchedpicks = matchedpicks + 1
        else:
            for j in range(0,len(endserialfitnessdist)-1):
                if tempfitness < endserialfitnessdist[j+1][0]:
                    endserialfitnessdist[j][1] = endserialfitnessdist[j][1] + 1
                    matchedpicks = matchedpicks + 1
                    break
            if tempfitness >= endserialfitnessdist[len(endserialfitnessdist)-1][0]:
                endserialfitnessdist[len(endserialfitnessdist)-1][1] = endserialfitnessdist[len(endserialfitnessdist)-1][1] + 1
                matchedpicks = matchedpicks + 1
    sumfitness = float(0) #calculate summary statistics
    averageendserialfitness = float(0)
    for i in range(0,len(endserialfitnessdist)):
        sumfitness = sumfitness + endserialfitnessdist[i][0]*endserialfitnessdist[i][1]
    averageendserialfitness = sumfitness/float(matchedpicks)
    ssquares = float(0)
    stdevfit = float(0)
    for i in range(0,len(endserialfitnessdist)):
        ssquares = ssquares + math.pow(math.fabs(endserialfitnessdist[i][0]-averageendserialfitness),2)*endserialfitnessdist[i][1]
    stdevfit = math.sqrt(ssquares/(float(matchedpicks)-float(1)))
    returnlist = [averageendserialfitness,stdevfit,matchedpicks,endserialfitnessdist]
    return returnlist
#end of module

def environmentalvariation(prenoisedist,normaldict,sigma): #apply Gaussian smoothing function for environmental noise in fitness measurements to the final distribution of fitness for set of simulated lineages
    transfer = []
    fitclasses = len(prenoisedist)
    jupper = float(0) #z-score for upper bound of fitness class j (relative to class i)
    jlower = float(0) #z-score for lower bound of fitness class j (relative to class i)
    for i in range(0,fitclasses):
        proportionfromi = []
        for j in range(0,1):
            proportion = float(0)
            jlower = float(-5)
            jupper = (prenoisedist[j][0] - prenoisedist[i][0] + ((prenoisedist[j+1][0] - prenoisedist[j][0])/2))/sigma
            if jupper > -5:
                proportion = normaldict[round(jupper,2)] - normaldict[round(jlower,2)]
            else:
                proportion = float(0)
            proportionfromi.append(proportion)
        for j in range(1,fitclasses-1):
            proportion = float(0)
            jlower = (prenoisedist[j][0] - prenoisedist[i][0] - ((prenoisedist[j][0] - prenoisedist[j-1][0])/2))/sigma
            jupper = (prenoisedist[j][0] - prenoisedist[i][0] + ((prenoisedist[j+1][0] - prenoisedist[j][0])/2))/sigma
            if ((jlower >= -5) and (jlower <= 5)) or ((jupper >= -5) and (jupper <= 5)):
                if jlower < -5:
                    jlower = -5
                if jupper > 5:
                    jupper = 5
                proportion = normaldict[round(jupper,2)] - normaldict[round(jlower,2)]
            else:
                proportion = float(0)
            proportionfromi.append(proportion)
        for j in range(fitclasses-1,fitclasses):
            proportion = float(0)
            jlower = (prenoisedist[j][0] - prenoisedist[i][0] - ((prenoisedist[j][0] - prenoisedist[j-1][0])/2))/sigma
            jupper = float(5)
            if jlower < 5:
                proportion = normaldict[round(jupper,2)] - normaldict[round(jlower,2)]
            else:
                proportion = float(0)
            proportionfromi.append(proportion)
        transfer.append(proportionfromi)
    noisydist = []
    for i in range (0,fitclasses):
        sumnoisyfit = float(0)
        for j in range(0,fitclasses):
            sumnoisyfit = sumnoisyfit + transfer[j][i]*prenoisedist[j][1]
        noisydist.append([prenoisedist[i][0],sumnoisyfit])
    return noisydist

compiledlist = [] #start of program, initializing lists
resortedlist = []
sscaleparlist = []
sbenmaxlist = []
ssteplist = []
mubenlist = []
mudellist = []
sdellist = []
pregenlist = []
selgenlist = []
pickslist = []
lineageslist = []
statmutfactorlist = []
finalfitnesslist = []
finalstdevfitlist = []
nmatcheslist = []
likelihoodlist = []
#finaldistlist = []
finalnoisydistlist = []
parrowcount = 0

normaldistributionfile = csv.reader(open("normaldistributioncdf.csv","rU")) #read in file with reference normal distribution values
normaldistributionfile.next() #skip header line
normaldistdict = {}
for row in normaldistributionfile:
    normaldistdict[float(row[0])] = float(row[1])

measuredvaluefile = csv.reader(open("day126fitnessmeasured.csv","rU")) #read in file with experimental fitness values
measuredvaluefile.next() #skip first header line
d126values = []
mvcount = 0
for row in measuredvaluefile:
    if mvcount == 0:
        SEMmeasuredvalues = float(row[0])
        mvcount = 1
    else:
        if mvcount == 1: #skip next header line
            mvcount = 2
        else:
            d126values.append(float(row[1]))

parameterlistfile = csv.reader(open("simparlistvarmutrate.csv","rU")) #read in file with list of parameter values to simulate
parlist = []
parameterlistfile.next() #skip header line
print time.asctime() #print time simulation starts
for row in parameterlistfile: #evaluate likelihood for each set of parameters in the input list
    parrowcount = parrowcount + 1
    print parrowcount
    parlist = row
    insscalepar = float(parlist[0]) #scale parameter for exponential distribution of beneficial mutaion effects
    insbenmax = float(parlist[1])-1 #maximum fitness for fitness class intervals in the simulation (adjusted by -1 to obtain max difference from starting fitness=1)
    insstep = float(parlist[2]) #width of fitness class intervals
    inmuben = float(parlist[3]) #beneficial mutation rate
    inmudel = float(parlist[4]) #deleterious mutation rate
    insdel = float(parlist[5]) #selection coefficient for deleterious mutations
    inpregen = float(parlist[6]) #number of generations before onset of selection in each colony growth cycle
    inselgen = int(parlist[7]) + 1 #number of generations of selection in each colony growth cycle (adjusted +1 due to program's use of "generations" on lines 114-116)
    inpicks = int(parlist[8]) #number of single-colony picks (i.e. growth cycles) per simulated lineage
    inlineages = int(parlist[9]) #number of lineages to simulate
    instatmutfactor = float(parlist[10])  #ratio of mutation rate in stationary phase to exponential phase
    returnedlist = []
    finalfitness = float(0)
    nmatches = int(0)
    finaldist = []
    returnedlist = simlineages(insscalepar,insbenmax,insstep,inmuben,inmudel,insdel,inpregen,inselgen,inpicks,inlineages,instatmutfactor) #call module for simulating individual lineages
    finalfitness = returnedlist[0]
    finalstdevfit = returnedlist[1]
    nmatches = returnedlist[2]
    finaldist = returnedlist[3]
    finalnoisydist = environmentalvariation(finaldist,normaldistdict,SEMmeasuredvalues) #call module for environmental noise function
    listlen = len(finalnoisydist)
    likelihood = float(0)
    for i in range(0,len(d126values)): #calculate likelihood estimate for experimental fitness values given the simulation results for a set of parameters
        for j in range(0,listlen):
            if math.fabs(d126values[i] - finalnoisydist[j][0]) < 0.0001:
                if finalnoisydist[j][1] == 0:
                    likelihood = likelihood + math.log(float(1)/float(nmatches))
                else:
                    likelihood = likelihood + math.log(finalnoisydist[j][1]/float(nmatches))
                break
    compiledlist.append([insscalepar,insbenmax+1,insstep,inmuben,inmudel,insdel,inpregen,inselgen-1,inpicks,inlineages,instatmutfactor,finalfitness,finalstdevfit,nmatches,likelihood,finalnoisydist])
                
print time.asctime() #print time simulation completed
sscaleparlist.append("sben scale parameter") #starts preparing data for writing to output file
sbenmaxlist.append("maximum fitness")
ssteplist.append("sben category step size")
mubenlist.append("beneficial mutation rate")
mudellist.append("deleterious mutation rate")
sdellist.append("sdel fixed fitness effect")
pregenlist.append("generations pre-selection")
selgenlist.append("generations of selection")
pickslist.append("number of colony passages per lineage")
lineageslist.append("number of lineages simulated")
statmutfactorlist.append("stationary phase mutation rate factor")
finalfitnesslist.append("average fitness after passage")
finalstdevfitlist.append("st dev of fitness values after passage")
nmatcheslist.append("number of lineages with fitness values properly assigned")
likelihoodlist.append("likelihood estimate")
#finaldistlist.append("final (pre-noise) distribution of fitness values")
finalnoisydistlist.append("final distribution of fitness values (with environmental noise)")
for j in range(0,parrowcount):
    sscaleparlist.append(compiledlist[j][0])
    sbenmaxlist.append(compiledlist[j][1])
    ssteplist.append(compiledlist[j][2])
    mubenlist.append(compiledlist[j][3])
    mudellist.append(compiledlist[j][4])
    sdellist.append(compiledlist[j][5])
    pregenlist.append(compiledlist[j][6])
    selgenlist.append(compiledlist[j][7])
    pickslist.append(compiledlist[j][8])
    lineageslist.append(compiledlist[j][9])
    statmutfactorlist.append(compiledlist[j][10])
    finalfitnesslist.append(compiledlist[j][11])
    finalstdevfitlist.append(compiledlist[j][12])
    nmatcheslist.append(compiledlist[j][13])
    likelihoodlist.append(compiledlist[j][14])
    finalnoisydistlist.append(compiledlist[j][15])
resortedlist = [sscaleparlist,sbenmaxlist,ssteplist,mubenlist,mudellist,sdellist,pregenlist,selgenlist,pickslist,lineageslist,statmutfactorlist,finalfitnesslist,finalstdevfitlist,nmatcheslist,likelihoodlist,finalnoisydistlist]
ithfitnessfreqlist = []
for i in range(0,listlen):
    fitnessfreqlist = []
    fitnessfreqlist.append(finalnoisydist[i][0])
    for j in range(1,parrowcount+1):
        fitnessfreqlist.append(finalnoisydistlist[j][i][1])
    ithfitnessfreqlist.append(fitnessfreqlist)
XLwriter = csv.writer(open("colonypickoutput.csv", "w")) #write data to output file
XLwriter.writerow(resortedlist[0])
XLwriter.writerow(resortedlist[1])
XLwriter.writerow(resortedlist[2])
XLwriter.writerow(resortedlist[3])
XLwriter.writerow(resortedlist[4])
XLwriter.writerow(resortedlist[5])
XLwriter.writerow(resortedlist[6])
XLwriter.writerow(resortedlist[7])
XLwriter.writerow(resortedlist[8])
XLwriter.writerow(resortedlist[9])
XLwriter.writerow(resortedlist[10])
XLwriter.writerow(resortedlist[11])
XLwriter.writerow(resortedlist[12])
XLwriter.writerow(resortedlist[13])
XLwriter.writerow(resortedlist[14])
XLwriter.writerow("")
XLwriter.writerow(["fitness","frequency"])
for i in range(0,listlen):
    XLwriter.writerow(ithfitnessfreqlist[i])

#End of code for semi-determinstic colony simulation


#Python version 2.6.4 code for stochastic colony simulation using selection function based on fitness differences

import time
import math
import csv
import random

def simlineages(sbenscale,muben,fixedsdel,sdelfixed,sdelscale,mudel,expgen,statgen,preselgen,statmut,picks,lineages): #module for simulating set of lineages for given parameters
    popsize = int(0) #initialize variables
    deleteriousdraw = float(0)
    effectdraw = float(0)
    effectsize = float(0)
    beneficialdraw = float(0)
    sumfit = float(0)
    flpopsize = float(0)
    averagefit = float(0)
    selectiondraw = float(0)
    finalpopsize = int(0)
    drawfromcolony = int(0)
    nextcolonyfit = float(1)
    endlinefit = float(1)
    endfitdist = []
    fitclassentry = float(0)
    for i in range(0,300): #initialize list of frequencies of end fitness values from repeated lineage simulations given parameter values
        fitclassentry = round((float(i)+float(1))/float(100),2)
        endfitdist.append([round(fitclassentry,2),float(0)]) #first entry is fitness value of given class, second entry is frequency of that class (initialized = 0)
    for lin in range(0,lineages): #start of block simulating a given lineage
        random.seed() #reseed random number generator with each lineage
        colonyfit = []
        colonyfit.append([1]) #initiate population at generation=0 with a single individual of fitness=1
        for cycle in range(0,picks): #start of block simulating the growth cycles of a given lineage
            for gen in range(0,expgen+statgen): #start of block simulating growth cycle
                popsize = len(colonyfit[gen])
                if ((gen < expgen) or (statmut == "Y")): #do new mutations occur in this generation?
                    for i in range(0,popsize):
                        deleteriousdraw = random.random()
                        if deleteriousdraw <= mudel: #deleterious mutation draw and effect
                            if fixedsdel == "Y":
                                colonyfit[gen][i] = colonyfit[gen][i]*(1-sdelfixed)
                            if fixedsdel == "N":
                                effectdraw = random.random()
                                if effectdraw < 0.00000001: #avoid ln(0)
                                    effectdraw = 0.00000001
                                effectsize = (-1)*(sdelscale)*math.log(effectdraw) #exponential distribution of deleterious fitness effects, if fixed effects not chosen
                                if effectsize > 1: #no deleterious mutations can decrease fitness below zero
                                    effectsize = float(1)
                                colonyfit[gen][i] = colonyfit[gen][i]*(1-effectsize)
                        beneficialdraw = random.random()
                        if beneficialdraw <= muben: #beneficial mutation draw and effect
                            effectdraw = random.random()
                            if effectdraw < 0.00000001: #avoid ln(0)
                                effectdraw = 0.00000001
                            effectsize = (-1)*(sbenscale)*math.log(effectdraw) #exponential distribution of beneficial fitness effects
                            colonyfit[gen][i] = colonyfit[gen][i]*(1+effectsize)
                postselpop = [] #temporary list of postselection fitness in population
                if (gen >= preselgen): #start of block for selection, if applicable
                    sumfit = float(0)
                    flpopsize = float(popsize) #floating point variable equal to population size
                    for i in range(0,popsize): #calculate average population fitness following mutations
                        sumfit = sumfit + colonyfit[gen][i]
                        averagefit = sumfit/flpopsize
                    postselpop = [] #temporary list of postselection fitness in population
                    for i in range(0,popsize):
                        if (colonyfit[gen][i] < averagefit):
                            selectiondraw = random.random()
                            if (selectiondraw >= (averagefit - colonyfit[gen][i])):
                                postselpop.append(colonyfit[gen][i]) #add individual with subpar fitness to ongoing population only if passes selection draw
                        if (colonyfit[gen][i] == averagefit):
                            postselpop.append(colonyfit[gen][i]) #automatically add individual with average fitness to ongoing population
                        if (colonyfit[gen][i] > averagefit):
                            selectiondraw = random.random()
                            postselpop.append(colonyfit[gen][i])
                            if (selectiondraw <= (colonyfit[gen][i] - averagefit)):
                                postselpop.append(colonyfit[gen][i]) #add individual with above par fitness to ongoing population twice if passes selection draw
                else: #if no selection during this generation, postselection population matches that resulting after mutation steps
                    postselpop = colonyfit[gen]
                nextgen = [] #temporary list of fitness of population in next generation after replication, if any
                if (gen < expgen): #for exponential growth phase
                    if (gen >= preselgen): #if selection has started (generally will not have yet)
                        for i in range(0,len(postselpop)): #each individual in postselection population replicates entering the next generation population twice
                            nextgen.append(postselpop[i])
                            nextgen.append(postselpop[i])
                    else: #if selection has not yet started (generally will not have yet)
                        for i in range(0,popsize): #each individual in unselected population replicates entering the next generation population twice
                            nextgen.append(colonyfit[gen][i]) 
                            nextgen.append(colonyfit[gen][i])
                if (gen >= expgen): #for stationary phase
                    if (gen >= preselgen): #if selection has started
                        for i in range(0,len(postselpop)): #each individual in postselection population enters the next generation population once without replicating
                            nextgen.append(postselpop[i])
                    else: #if selection has not yet started
                        for i in range(0,popsize): #each individual in unselected population enters the next generation population once without replicating
                            nextgen.append(colonyfit[gen][i])
                #print(nextgen)            
                colonyfit.append(nextgen) #write next generation population fitnesses
            finalpopsize = len(colonyfit[expgen+statgen])
            drawfromcolony = random.randint(0,finalpopsize-1)
            nextcolonyfit = colonyfit[expgen+statgen][drawfromcolony] #select individual at random from colony after final generation to start next colony
            colonyfit = [] #reset colony to empty set
            colonyfit.append([nextcolonyfit]) #start new colony with single individual of fitness chosen above
        endlinefit = round(nextcolonyfit,2) #write lineage fitness at end of passage, rounding to nearest 0.01
        print(endlinefit)
        if endlinefit > float(3): #maximum fitness defined as 3
            endlinefit = float(3)
        endfitclass = int(endlinefit*100)-1 #actual fitness values range 0.01 to 3.00; fitness classes numbered 0 to 299
        endfitdist[endfitclass][1] = endfitdist[endfitclass][1] + 1 #increment count of lineages having end fitness of this value
    return endfitdist
#end of module simlineages

def environmentalvariation(prenoisedist,normaldict,sigma): #module applying Gaussian smoothing function to simulated fitness distribution
    transfer = []
    fitclasses = len(prenoisedist)
    jupper = float(0) #upper bound of z-score interval for fitness class j (relative to class i) 
    jlower = float(0) #lower bound of z-score interval for fitness class j (relative to class i)
    #intervals defined from: (midpoint between class j-1 and j) to (midpoint between class j and j+1)
    for i in range(0,fitclasses):
        proportionfromi = []
        for j in range(0,1):
            proportion = float(0)
            jlower = float(-5) #minimum lower bound for z-score intervals = -5
            jupper = (prenoisedist[j][0] - prenoisedist[i][0] + ((prenoisedist[j+1][0] - prenoisedist[j][0])/2))/sigma 
            if jupper > -5:
                proportion = normaldict[round(jupper,2)] - normaldict[round(jlower,2)]
            else:
                proportion = float(0)
            proportionfromi.append(proportion)
        for j in range(1,fitclasses-1):
            proportion = float(0)
            jlower = (prenoisedist[j][0] - prenoisedist[i][0] - ((prenoisedist[j][0] - prenoisedist[j-1][0])/2))/sigma
            jupper = (prenoisedist[j][0] - prenoisedist[i][0] + ((prenoisedist[j+1][0] - prenoisedist[j][0])/2))/sigma
            if ((jlower >= -5) and (jlower <= 5)) or ((jupper >= -5) and (jupper <= 5)):
                if jlower < -5:
                    jlower = -5
                if jupper > 5:
                    jupper = 5
                proportion = normaldict[round(jupper,2)] - normaldict[round(jlower,2)]
            else:
                proportion = float(0)
            proportionfromi.append(proportion)
        for j in range(fitclasses-1,fitclasses):
            proportion = float(0)
            jlower = (prenoisedist[j][0] - prenoisedist[i][0] - ((prenoisedist[j][0] - prenoisedist[j-1][0])/2))/sigma
            jupper = float(5) #maximum upper bound for z-score intervals = 5
            if jlower < 5:
                proportion = normaldict[round(jupper,2)] - normaldict[round(jlower,2)]
            else:
                proportion = float(0)
            proportionfromi.append(proportion)
        transfer.append(proportionfromi)
    noisydist = []
    for i in range (0,fitclasses):
        sumnoisyfit = float(0)
        for j in range(0,fitclasses):
            sumnoisyfit = sumnoisyfit + transfer[j][i]*prenoisedist[j][1]
        noisydist.append([prenoisedist[i][0],sumnoisyfit])
    return noisydist

compiledlist = [] #start of main program, initializing lists
resortedlist = []
sbenscalelist = []
mubenlist = []
fixedsdellist = []
sdelfixedlist = []
sdelscalelist = []
mudellist = []
expgenlist = []
statgenlist = []
preselgenlist = []
statmutlist = []
pickslist = []
lineageslist = []
likelihoodlist = []
finalnoisydistlist = []

normaldistributionfile = csv.reader(open("normaldistributioncdf.csv","rU")) #read in file with reference normal distribution values
normaldistributionfile.next() #skip header line
normaldistdict = {}
for row in normaldistributionfile:
    normaldistdict[float(row[0])] = float(row[1])

measuredvaluefile = csv.reader(open("day126fitnessmeasuredstochastic.csv","rU")) #read in file with experimental data from day 126 lineages
measuredvaluefile.next() #skip first header line
d126values = []
mvcount = 0
for row in measuredvaluefile:
    if mvcount == 0:
        SEMmeasuredvalues = float(row[0])
        mvcount = 1
    else:
        if mvcount == 1: #skip next header line
            mvcount = 2
        else:
            d126values.append(float(row[1]))

parameterlistfile = csv.reader(open("stochasticparlist.csv","rU")) #read in file with list of parameter combinations for simulations and perform each simlation
parlist = []
parrowcount = 0
parameterlistfile.next() #skip header line
print time.asctime() #print time simulation starts
for row in parameterlistfile: 
    parrowcount = parrowcount + 1
    print parrowcount
    parlist = row
    insbenscale = float(parlist[0]) #scale parameter for beneficial mutation effects (exponential distribution)
    inmuben = float(parlist[1]) #beneficial mutation rate
    infixedsdel = str(parlist[2]) #are deleterious mutations of fixed effect (Y/N)?
    insdelfixed = float(parlist[3]) #effect size of deleterious mutations if constant
    insdelscale = float(parlist[4]) #scale parameter for deleterious mutation effects (exponential distribution)
    inmudel = float(parlist[5]) #deleterious mutation rate
    inexpgen = int(parlist[6]) #number of generations of exponential growth per growth cycle
    instatgen = int(parlist[7]) #number of generations of stationary phase per growth cycle
    inpreselgen = int(parlist[8]) #number of generations before selection begins (should be >= inexpgen)
    instatmut = str(parlist[9]) #do new mutations occur during stationary phase (Y/N)?
    inpicks = int(parlist[10]) #number of growth cycles (colony picks) per lineage
    inlineages = int(parlist[11]) #number of lineages to be simulated per parameter set
    finaldist = []
    finaldist = simlineages(insbenscale,inmuben,infixedsdel,insdelfixed,insdelscale,inmudel,inexpgen,instatgen,inpreselgen,instatmut,inpicks,inlineages)
    finalnoisydist = environmentalvariation(finaldist,normaldistdict,SEMmeasuredvalues)
    listlen = len(finalnoisydist)
    likelihood = float(0)
    for i in range(0,len(d126values)):
        for j in range(0,listlen):
            if math.fabs(d126values[i] - finalnoisydist[j][0]) < 0.0001:
                if finalnoisydist[j][1] == 0:
                    likelihood = likelihood + math.log(float(1)/float(inlineages))
                else:
                    likelihood = likelihood + math.log(finalnoisydist[j][1]/float(inlineages))
                break
    compiledlist.append([insbenscale,inmuben,infixedsdel,insdelfixed,insdelscale,inmudel,inexpgen,instatgen,inpreselgen,instatmut,inpicks,inlineages,likelihood,finalnoisydist])
                
print time.asctime() #print time simulations end
sbenscalelist.append("sben scale parameter") #prepare output file
mubenlist.append("beneficial mutation rate")
fixedsdellist.append("fixed deleterioius mutation effects?")
sdelfixedlist.append("sdel fixed fitness effect, if applicable")
sdelscalelist.append("sdel scale parameter, if applicable")
mudellist.append("deleterious mutation rate")
expgenlist.append("generations of exponential growth")
statgenlist.append("generations of stationary phase")
preselgenlist.append("generations before stationary phase selection begins")
statmutlist.append("new mutations arising during stationary phase?")
pickslist.append("number of colony passages per lineage")
lineageslist.append("number of lineages simulated")
likelihoodlist.append("likelihood estimate")
finalnoisydistlist.append("final distribution of fitness values (with environmental noise)")
for j in range(0,parrowcount):
    sbenscalelist.append(compiledlist[j][0])
    mubenlist.append(compiledlist[j][1])
    fixedsdellist.append(compiledlist[j][2])
    sdelfixedlist.append(compiledlist[j][3])
    sdelscalelist.append(compiledlist[j][4])
    mudellist.append(compiledlist[j][5])
    expgenlist.append(compiledlist[j][6])
    statgenlist.append(compiledlist[j][7])
    preselgenlist.append(compiledlist[j][8])
    statmutlist.append(compiledlist[j][9])
    pickslist.append(compiledlist[j][10])
    lineageslist.append(compiledlist[j][11])
    likelihoodlist.append(compiledlist[j][12])
    finalnoisydistlist.append(compiledlist[j][13])   
resortedlist = [sbenscalelist,mubenlist,fixedsdellist,sdelfixedlist,sdelscalelist,mudellist,expgenlist,statgenlist,preselgenlist,statmutlist,pickslist,lineageslist,likelihoodlist,finalnoisydistlist]
ithfitnessfreqlist = []
for i in range(0,listlen):
    fitnessfreqlist = []
    fitnessfreqlist.append(finalnoisydist[i][0])
    for j in range(1,parrowcount+1):
        fitnessfreqlist.append(finalnoisydistlist[j][i][1])
    ithfitnessfreqlist.append(fitnessfreqlist)
XLwriter = csv.writer(open("stochasticoutput.csv", "w"))
XLwriter.writerow(resortedlist[0])
XLwriter.writerow(resortedlist[1])
XLwriter.writerow(resortedlist[2])
XLwriter.writerow(resortedlist[3])
XLwriter.writerow(resortedlist[4])
XLwriter.writerow(resortedlist[5])
XLwriter.writerow(resortedlist[6])
XLwriter.writerow(resortedlist[7])
XLwriter.writerow(resortedlist[8])
XLwriter.writerow(resortedlist[9])
XLwriter.writerow(resortedlist[10])
XLwriter.writerow(resortedlist[11])
XLwriter.writerow(resortedlist[12])
XLwriter.writerow("")
XLwriter.writerow(["fitness","frequency"])
for i in range(0,listlen):
    XLwriter.writerow(ithfitnessfreqlist[i])

#End of code for stochastic colony simulation using selection function based on fitness differences


#Python version 2.6.4 code for stochastic colony simulation using selection function based on fitness ratios

import time
import math
import csv
import random

def simlineages(sbenscale,muben,fixedsdel,sdelfixed,sdelscale,mudel,expgen,statgen,preselgen,statmut,picks,lineages): #module for simulating set of lineages for given parameters
    popsize = int(0) #initialize variables
    deleteriousdraw = float(0)
    effectdraw = float(0)
    effectsize = float(0)
    beneficialdraw = float(0)
    sumfit = float(0)
    flpopsize = float(0)
    averagefit = float(0)
    selectiondraw = float(0)
    finalpopsize = int(0)
    drawfromcolony = int(0)
    nextcolonyfit = float(1)
    endlinefit = float(1)
    endfitdist = []
    fitclassentry = float(0)
    for i in range(0,300): #initialize list of frequencies of end fitness values from repeated lineage simulations given parameter values
        fitclassentry = round((float(i)+float(1))/float(100),2)
        endfitdist.append([round(fitclassentry,2),float(0)]) #first entry is fitness value of given class, second entry is frequency of that class (initialized = 0)
    for lin in range(0,lineages): #start of block simulating a given lineage
        random.seed() #reseed random number generator with each lineage
        colonyfit = []
        colonyfit.append([1]) #initiate population at generation=0 with a single individual of fitness=1
        for cycle in range(0,picks): #start of block simulating the growth cycles of a given lineage
            for gen in range(0,expgen+statgen): #start of block simulating growth cycle
                popsize = len(colonyfit[gen])
                if ((gen < expgen) or (statmut == "Y")): #do new mutations occur in this generation?
                    for i in range(0,popsize):
                        deleteriousdraw = random.random()
                        if deleteriousdraw <= mudel: #deleterious mutation draw and effect
                            if fixedsdel == "Y":
                                colonyfit[gen][i] = colonyfit[gen][i]*(1-sdelfixed)
                            if fixedsdel == "N":
                                effectdraw = random.random()
                                if effectdraw < 0.00000001: #avoid ln(0)
                                    effectdraw = 0.00000001
                                effectsize = (-1)*(sdelscale)*math.log(effectdraw) #exponential distribution of deleterious fitness effects, if fixed effects not chosen
                                if effectsize > 1: #no deleterious mutations can decrease fitness below zero
                                    effectsize = float(1)
                                colonyfit[gen][i] = colonyfit[gen][i]*(1-effectsize)
                        beneficialdraw = random.random()
                        if beneficialdraw <= muben: #beneficial mutation draw and effect
                            effectdraw = random.random()
                            if effectdraw < 0.00000001: #avoid ln(0)
                                effectdraw = 0.00000001
                            effectsize = (-1)*(sbenscale)*math.log(effectdraw) #exponential distribution of beneficial fitness effects
                            colonyfit[gen][i] = colonyfit[gen][i]*(1+effectsize)
                postselpop = [] #temporary list of postselection fitness in population
                if (gen >= preselgen): #start of block for selection, if applicable
                    sumfit = float(0)
                    flpopsize = float(popsize) #floating point variable equal to population size
                    for i in range(0,popsize): #calculate average population fitness following mutations
                        sumfit = sumfit + colonyfit[gen][i]
                        averagefit = sumfit/flpopsize
                    postselpop = [] #temporary list of postselection fitness in population
                    for i in range(0,popsize):
                        if (colonyfit[gen][i] < averagefit):
                            selectiondraw = random.random()
                            if (selectiondraw >= (1-(colonyfit[gen][i]/averagefit))):
                                postselpop.append(colonyfit[gen][i]) #add individual with subpar fitness to ongoing population only if passes selection draw
                        if (colonyfit[gen][i] == averagefit):
                            postselpop.append(colonyfit[gen][i]) #automatically add individual with average fitness to ongoing population
                        if (colonyfit[gen][i] > averagefit):
                            selectiondraw = random.random()
                            postselpop.append(colonyfit[gen][i])
                            if (selectiondraw <= ((colonyfit[gen][i]/averagefit)-1)):
                                postselpop.append(colonyfit[gen][i]) #add individual with above par fitness to ongoing population twice if passes selection draw
                else: #if no selection during this generation, postselection population matches that resulting after mutation steps
                    postselpop = colonyfit[gen]
                nextgen = [] #temporary list of fitness of population in next generation after replication, if any
                if (gen < expgen): #for exponential growth phase
                    if (gen >= preselgen): #if selection has started (generally will not have yet)
                        for i in range(0,len(postselpop)): #each individual in postselection population replicates entering the next generation population twice
                            nextgen.append(postselpop[i])
                            nextgen.append(postselpop[i])
                    else: #if selection has not yet started (generally will not have yet)
                        for i in range(0,popsize): #each individual in unselected population replicates entering the next generation population twice
                            nextgen.append(colonyfit[gen][i]) 
                            nextgen.append(colonyfit[gen][i])
                if (gen >= expgen): #for stationary phase
                    if (gen >= preselgen): #if selection has started
                        for i in range(0,len(postselpop)): #each individual in postselection population enters the next generation population once without replicating
                            nextgen.append(postselpop[i])
                    else: #if selection has not yet started
                        for i in range(0,popsize): #each individual in unselected population enters the next generation population once without replicating
                            nextgen.append(colonyfit[gen][i])
                #print(nextgen)            
                colonyfit.append(nextgen) #write next generation population fitnesses
            finalpopsize = len(colonyfit[expgen+statgen])
            drawfromcolony = random.randint(0,finalpopsize-1)
            nextcolonyfit = colonyfit[expgen+statgen][drawfromcolony] #select individual at random from colony after final generation to start next colony
            colonyfit = [] #reset colony to empty set
            colonyfit.append([nextcolonyfit]) #start new colony with single individual of fitness chosen above
        endlinefit = round(nextcolonyfit,2) #write lineage fitness at end of passage, rounding to nearest 0.01
        print(endlinefit)
        if endlinefit > float(3): #maximum fitness defined as 3
            endlinefit = float(3)
        endfitclass = int(endlinefit*100)-1 #actual fitness values range 0.01 to 3.00; fitness classes numbered 0 to 299
        endfitdist[endfitclass][1] = endfitdist[endfitclass][1] + 1 #increment count of lineages having end fitness of this value
    return endfitdist
#end of module simlineages

def environmentalvariation(prenoisedist,normaldict,sigma): #module applying Gaussian smoothing function to simulated fitness distribution
    transfer = []
    fitclasses = len(prenoisedist)
    jupper = float(0) #upper bound of z-score interval for fitness class j (relative to class i) 
    jlower = float(0) #lower bound of z-score interval for fitness class j (relative to class i)
    #intervals defined from: (midpoint between class j-1 and j) to (midpoint between class j and j+1)
    for i in range(0,fitclasses):
        proportionfromi = []
        for j in range(0,1):
            proportion = float(0)
            jlower = float(-5) #minimum lower bound for z-score intervals = -5
            jupper = (prenoisedist[j][0] - prenoisedist[i][0] + ((prenoisedist[j+1][0] - prenoisedist[j][0])/2))/sigma 
            if jupper > -5:
                proportion = normaldict[round(jupper,2)] - normaldict[round(jlower,2)]
            else:
                proportion = float(0)
            proportionfromi.append(proportion)
        for j in range(1,fitclasses-1):
            proportion = float(0)
            jlower = (prenoisedist[j][0] - prenoisedist[i][0] - ((prenoisedist[j][0] - prenoisedist[j-1][0])/2))/sigma
            jupper = (prenoisedist[j][0] - prenoisedist[i][0] + ((prenoisedist[j+1][0] - prenoisedist[j][0])/2))/sigma
            if ((jlower >= -5) and (jlower <= 5)) or ((jupper >= -5) and (jupper <= 5)):
                if jlower < -5:
                    jlower = -5
                if jupper > 5:
                    jupper = 5
                proportion = normaldict[round(jupper,2)] - normaldict[round(jlower,2)]
            else:
                proportion = float(0)
            proportionfromi.append(proportion)
        for j in range(fitclasses-1,fitclasses):
            proportion = float(0)
            jlower = (prenoisedist[j][0] - prenoisedist[i][0] - ((prenoisedist[j][0] - prenoisedist[j-1][0])/2))/sigma
            jupper = float(5) #maximum upper bound for z-score intervals = 5
            if jlower < 5:
                proportion = normaldict[round(jupper,2)] - normaldict[round(jlower,2)]
            else:
                proportion = float(0)
            proportionfromi.append(proportion)
        transfer.append(proportionfromi)
    noisydist = []
    for i in range (0,fitclasses):
        sumnoisyfit = float(0)
        for j in range(0,fitclasses):
            sumnoisyfit = sumnoisyfit + transfer[j][i]*prenoisedist[j][1]
        noisydist.append([prenoisedist[i][0],sumnoisyfit])
    return noisydist

compiledlist = [] #start of main program, initializing lists
resortedlist = []
sbenscalelist = []
mubenlist = []
fixedsdellist = []
sdelfixedlist = []
sdelscalelist = []
mudellist = []
expgenlist = []
statgenlist = []
preselgenlist = []
statmutlist = []
pickslist = []
lineageslist = []
likelihoodlist = []
finalnoisydistlist = []

normaldistributionfile = csv.reader(open("normaldistributioncdf.csv","rU")) #read in file with reference normal distribution values
normaldistributionfile.next() #skip header line
normaldistdict = {}
for row in normaldistributionfile:
    normaldistdict[float(row[0])] = float(row[1])

measuredvaluefile = csv.reader(open("day126fitnessmeasuredstochastic.csv","rU")) #read in file with experimental data from day 126 lineages
measuredvaluefile.next() #skip first header line
d126values = []
mvcount = 0
for row in measuredvaluefile:
    if mvcount == 0:
        SEMmeasuredvalues = float(row[0])
        mvcount = 1
    else:
        if mvcount == 1: #skip next header line
            mvcount = 2
        else:
            d126values.append(float(row[1]))

parameterlistfile = csv.reader(open("stochasticparlist.csv","rU")) #read in file with list of parameter combinations for simulations and perform each simlation
parlist = []
parrowcount = 0
parameterlistfile.next() #skip header line
print time.asctime() #print time simulation starts
for row in parameterlistfile: 
    parrowcount = parrowcount + 1
    print parrowcount
    parlist = row
    insbenscale = float(parlist[0]) #scale parameter for beneficial mutation effects (exponential distribution)
    inmuben = float(parlist[1]) #beneficial mutation rate
    infixedsdel = str(parlist[2]) #are deleterious mutations of fixed effect (Y/N)?
    insdelfixed = float(parlist[3]) #effect size of deleterious mutations if constant
    insdelscale = float(parlist[4]) #scale parameter for deleterious mutation effects (exponential distribution)
    inmudel = float(parlist[5]) #deleterious mutation rate
    inexpgen = int(parlist[6]) #number of generations of exponential growth per growth cycle
    instatgen = int(parlist[7]) #number of generations of stationary phase per growth cycle
    inpreselgen = int(parlist[8]) #number of generations before selection begins (should be >= inexpgen)
    instatmut = str(parlist[9]) #do new mutations occur during stationary phase (Y/N)?
    inpicks = int(parlist[10]) #number of growth cycles (colony picks) per lineage
    inlineages = int(parlist[11]) #number of lineages to be simulated per parameter set
    finaldist = []
    finaldist = simlineages(insbenscale,inmuben,infixedsdel,insdelfixed,insdelscale,inmudel,inexpgen,instatgen,inpreselgen,instatmut,inpicks,inlineages)
    finalnoisydist = environmentalvariation(finaldist,normaldistdict,SEMmeasuredvalues)
    listlen = len(finalnoisydist)
    likelihood = float(0)
    for i in range(0,len(d126values)):
        for j in range(0,listlen):
            if math.fabs(d126values[i] - finalnoisydist[j][0]) < 0.0001:
                if finalnoisydist[j][1] == 0:
                    likelihood = likelihood + math.log(float(1)/float(inlineages))
                else:
                    likelihood = likelihood + math.log(finalnoisydist[j][1]/float(inlineages))
                break
    compiledlist.append([insbenscale,inmuben,infixedsdel,insdelfixed,insdelscale,inmudel,inexpgen,instatgen,inpreselgen,instatmut,inpicks,inlineages,likelihood,finalnoisydist])
                
print time.asctime() #print time simulations end
sbenscalelist.append("sben scale parameter") #prepare output file
mubenlist.append("beneficial mutation rate")
fixedsdellist.append("fixed deleterioius mutation effects?")
sdelfixedlist.append("sdel fixed fitness effect, if applicable")
sdelscalelist.append("sdel scale parameter, if applicable")
mudellist.append("deleterious mutation rate")
expgenlist.append("generations of exponential growth")
statgenlist.append("generations of stationary phase")
preselgenlist.append("generations before stationary phase selection begins")
statmutlist.append("new mutations arising during stationary phase?")
pickslist.append("number of colony passages per lineage")
lineageslist.append("number of lineages simulated")
likelihoodlist.append("likelihood estimate")
finalnoisydistlist.append("final distribution of fitness values (with environmental noise)")
for j in range(0,parrowcount):
    sbenscalelist.append(compiledlist[j][0])
    mubenlist.append(compiledlist[j][1])
    fixedsdellist.append(compiledlist[j][2])
    sdelfixedlist.append(compiledlist[j][3])
    sdelscalelist.append(compiledlist[j][4])
    mudellist.append(compiledlist[j][5])
    expgenlist.append(compiledlist[j][6])
    statgenlist.append(compiledlist[j][7])
    preselgenlist.append(compiledlist[j][8])
    statmutlist.append(compiledlist[j][9])
    pickslist.append(compiledlist[j][10])
    lineageslist.append(compiledlist[j][11])
    likelihoodlist.append(compiledlist[j][12])
    finalnoisydistlist.append(compiledlist[j][13])   
resortedlist = [sbenscalelist,mubenlist,fixedsdellist,sdelfixedlist,sdelscalelist,mudellist,expgenlist,statgenlist,preselgenlist,statmutlist,pickslist,lineageslist,likelihoodlist,finalnoisydistlist]
ithfitnessfreqlist = []
for i in range(0,listlen):
    fitnessfreqlist = []
    fitnessfreqlist.append(finalnoisydist[i][0])
    for j in range(1,parrowcount+1):
        fitnessfreqlist.append(finalnoisydistlist[j][i][1])
    ithfitnessfreqlist.append(fitnessfreqlist)
XLwriter = csv.writer(open("stochasticoutput.csv", "w"))
XLwriter.writerow(resortedlist[0])
XLwriter.writerow(resortedlist[1])
XLwriter.writerow(resortedlist[2])
XLwriter.writerow(resortedlist[3])
XLwriter.writerow(resortedlist[4])
XLwriter.writerow(resortedlist[5])
XLwriter.writerow(resortedlist[6])
XLwriter.writerow(resortedlist[7])
XLwriter.writerow(resortedlist[8])
XLwriter.writerow(resortedlist[9])
XLwriter.writerow(resortedlist[10])
XLwriter.writerow(resortedlist[11])
XLwriter.writerow(resortedlist[12])
XLwriter.writerow("")
XLwriter.writerow(["fitness","frequency"])
for i in range(0,listlen):
    XLwriter.writerow(ithfitnessfreqlist[i])

#End of code for stochastic colony simulation using selection function based on fitness differences
